# Supplementary material for: The First Eighteen Months of African Swine Fever in Wild Boar in Saxony, Germany and Latvia—A Comparison
Source: Pathogens. 2023 Jan 5;12(1):87. doi: 10.3390/pathogens12010087 (PMC9867452; doi:10.3390/pathogens12010087)
Supplement: Supplementary file 1 [file pathogens-12-00087-s001.zip]

Archive with 1 entries (1 files):
- pathogens-2074550-supplementary.pdf
